# Supplementary material for: Phylodynamics of deer tick virus in North America
Source: Virus Evol. 2023 Jan 27;9(1):vead008. doi: 10.1093/ve/vead008 (PMC9943884; doi:10.1093/ve/vead008)
Supplement: vead008_Supp [file vead008_supp.zip]

Archive with 2 entries (2 files):
- suppl_data/POWVPhylodynamics_Supplemental.docx
- suppl_data/XML_files_supplement.zip
